# Supplementary material for: The Patterns and Causes of Dermatitis in Terrestrial and Semi-Aquatic Mammalian Wildlife
Source: Animals (Basel). 2021 Jun 6;11(6):1691. doi: 10.3390/ani11061691 (PMC8228222; doi:10.3390/ani11061691)
Supplement: Supplementary file 1 [file animals-11-01691-s001.zip]

Archive with 1 entries (1 files):
- animals-1243578-supplementary.pdf
